# Supplementary material for: Scrutinizing Deleterious Nonsynonymous SNPs and Their Effect on Human POLD1 Gene
Source: Genet Res (Camb). 2022 May 11;2022:1740768. doi: 10.1155/2022/1740768 (PMC9117041; doi:10.1155/2022/1740768)
Supplement: Supplementary Materials — Supplementary File 1: list of nsSNPs. Supplementary File 2: SIFT and PROVEAN tolerated and deleterious SNPs list. Supplementary File 3: list of deleterious SNPs predicted by both SIFT and PROVEAN. Supplementary File 4: PANTHER-PSEP functional effect prediction result. Supplementary File 5: PolyPhen2 functional effect prediction result. Supplementary File 6: damaging mutation predicted by both PANTHER-PSEP and PolyPhen2. Supplementary File 7: I-Mutant 2.0 web server stability prediction. Supplementary File 8: MUpro prediction of stability effect. Supplementary File 9: predicted binding sites of POLD1. Supplementary File 10: posttranslational modification sites of POLD1. Supplementary File 11: minor allele frequency of deleterious SNPs. [file 1740768.f1.zip]

Archive with 11 entries (11 files):
- 1740768.f1/supplementary file-1.pdf
- 1740768.f1/supplementary file-10.docx
- 1740768.f1/supplementary file-11 (1).docx
- 1740768.f1/supplementary file-2.docx
- 1740768.f1/Supplementary file-3.docx
- 1740768.f1/supplementary file-4.docx
- 1740768.f1/supplementary file-5.docx
- 1740768.f1/Supplementary file-6.docx
- 1740768.f1/supplementary file-7.docx
- 1740768.f1/supplementary file-8.docx
- 1740768.f1/supplementary file-9.docx
